# Supplementary material for: Torsional behaviour of supercoiled DNA regulates recognition of architectural protein Fis on minicircle DNA
Source: Nucleic Acids Res. 2022 Jun 24;50(12):6671–86. doi: 10.1093/nar/gkac522 (PMC9327302; doi:10.1093/nar/gkac522)
Supplement: gkac522_Supplemental_Files [file gkac522_supplemental_files.zip]

Archive with 4 entries (4 files):
- Supplementary_Information.pdf
- Supplementary_Video_S1.mp4
- Supplementary_Video_S2.mp4
- Supplementary_Video_S3.mp4
